# Supplementary material for: Inhibition of PFKFB3 in Macrophages Has a Dual Effect on Tumor-Regulating Lipid Metabolism
Source: Int J Mol Sci. 2025 Dec 24;27(1):217. doi: 10.3390/ijms27010217 (PMC12785469; doi:10.3390/ijms27010217)
Supplement: Supplementary file 1 [file ijms-27-00217-s001.zip]

Archive with 1 entries (1 files):
- ijms-3943734-supplementary.pdf
